# Supplementary material for: Juvenile Hormone and Ecdysteroids Facilitate the Adult Reproduction Through the Methoprene-Tolerant Gene and Ecdysone Receptor Gene in the Female Spodoptera frugiperda
Source: Int J Mol Sci. 2025 Feb 23;26(5):1914. doi: 10.3390/ijms26051914 (PMC11900537; doi:10.3390/ijms26051914)
Supplement: Supplementary file 1 [file ijms-26-01914-s001.zip]

Archive with 1 entries (1 files):
- ijms-3455478-supplementary.pdf
